# Supplementary material for: Nanoscale organization of two-dimensional multimeric pMHC reagents with DNA origami for CD8+ T cell detection
Source: Nat Commun. 2022 Jul 7;13:3916. doi: 10.1038/s41467-022-31684-8 (PMC9263106; doi:10.1038/s41467-022-31684-8)
Supplement: Supplementary file 3 — Supplementary Dataset 1 [file 41467_2022_31684_MOESM3_ESM.xlsx]

## Sheet: 1. biotinylated DNA
1. The sequences of biotinylated DNA used in this work
Name	The sequences (from 5¢ to 3¢)
Biotin-A04	Biotin-TTTTATGGTTTATGTCACAATCAATAGATATTAAAC
Biotin-A20	Biotin-TTTTTTGACGGAAATACATACATAAAGGGCGCTAATATCAGAGA
Biotin-A30	Biotin-TTTTGAGCCAGCGAATACCCAAAAGAACATGAAATAGCAATAGC
Biotin-A49	Biotin-TTTTAGCATGTATTTCATCGTAGGAATCAAACGATTTTTTGTTT
Bio-A61	Biotin-TTTTGCGCCTGTTATTCTAAGAACGCGATTCCAGAGCCTAATTT
A32-biotin	CAGAAGGAAACCGAGGTTTTTAAGAAAAGTAAGCAGATAGCCGTTTTTTTT-Biotin
Biotin-B04	Biotin-TTTTTTCGAGCTAAGACTTCAAATATCGGGAACGAG
Biotin-B20	Biotin-TTTTTAATTGCTTTACCCTGACTATTATGAGGCATAGTAAGAGC
Biotin-B30	Biotin-TTTTTGCTGTAGATCCCCCTCAAATGCTGCGAGAGGCTTTTGCA
Biotin-B49	Biotin-TTTTTATCATCGTTGAAAGAGGACAGATGGAAGAAAAATCTACG
Biotin-B61	Biotin-TTTTAAAACACTTAATCTTGACAAGAACTTAATCATTGTGAATT
B32-Biotin	AATACTGCGGAATCGTAGGGGGTAATAGTAAAATGTTTAGACTTTTTTTTT-Biotin
Biotin-C04	Biotin-TTTTCGACCAGTACATTGGCAGATTCACCTGATTGC
Biotin-C20	Biotin-TTTTGAATACGTAACAGGAAAAACGCTCCTAAACAGGAGGCCGA
Biotin-C30	Biotin-TTTTTAAAACATTAGAAGAACTCAAACTTTTTATAATCAGTGAG
Biotin-C49	Biotin-TTTTGTTTGCGTCACGCTGGTTTGCCCCAAGGGAGCCCCCGATT
Biotin-C61	Biotin-TTTTTTCCAGTCCTTATAAATCAAAAGAGAACCATCACCCAAAT
C32-Biotin	TCTTTGATTAGTAATAGTCTGTCCATCACGCAAATTAACCGTTTTTTTTTTT-Biotin
Bio-Poly(A)12	Biotin-AAAAAAAAAAAA

## Sheet: 2. overhangs DNA
2. The sequences of overhangs DNA used in this work
Name	The sequences (from 5¢ to 3¢)
A05-Poly(T)12	TTTGATGATTAAGAGGCTGAGACTTGCTCAGTACCAGGCG(T)12
A31-Poly(T)12	TATCTTACCGAAGCCCAAACGCAATAATAACGAAAATCACCAG(T)12
A42-Poly(T)12	AGAGTCAAAAATCAATATATGTGATGAAACAAACATCAAG(T)12
A63-Poly(T)12	ACGCTAACGAGCGTCTGGCGTTTTAGCGAACCCAACATGT(T)12
B05-Poly(T)12	ACAGTCAAAGAGAATCGATGAACGACCCCGGTTGATAATC(T)12
B31-Poly(T)12	AAAGAAGTTTTGCCAGCATAAATATTCATTGACTCAACATGTT(T)12
B42-Poly(T)12	AGACGTTACCATGTACCGTAACACCCCTCAGAACCGCCAC(T)12
B63-Poly(T)12	TGGTTTAATTTCAACTCGGATATTCATTACCCACGAAAGA(T)12
C05-Poly(T)12	TGGCAATTTTTAACGTCAGATGAAAACAATAACGGATTCG(T)12
C42-Poly(T)12	GTAACCGTCTTTCATCAACATTAAAATTTTTGTTAAATCAT(T)12
C31-Poly(T)12	GCCACCGAGTAAAAGAACATCACTTGCCTGAGCGCCATTAAAA(T)12
C63- Poly(T)12	CGATGGCCCACTACGTATAGCCCGAGATAGGGATTGCGTT(T)12

## Sheet: 3. other staple DNA
3. The sequences of oligonucleotides used in this work
Name	The sequences (from 5¢ to 3¢)
A01	CGGGGTTTCCTCAAGAGAAGGATTTTGAATTA
A02	AGCGTCATGTCTCTGAATTTACCGACTACCTT
A03	TTCATAATCCCCTTATTAGCGTTTTTCTTACC
A04	ATGGTTTATGTCACAATCAATAGATATTAAAC
A06	CCGGAACCCAGAATGGAAAGCGCAACATGGCT
A07	AAAGACAACATTTTCGGTCATAGCCAAAATCA
A08	GACGGGAGAATTAACTCGGAATAAGTTTATTTCCAGCGCC
A09	GATAAGTGCCGTCGAGCTGAAACATGAAAGTATACAGGAG
A10	TGTACTGGAAATCCTCATTAAAGCAGAGCCAC
A11	CACCGGAAAGCGCGTTTTCATCGGAAGGGCGA
A12	CATTCAACAAACGCAAAGACACCAGAACACCCTGAACAAA
A13	TTTAACGGTTCGGAACCTATTATTAGGGTTGATATAAGTA
A14	CTCAGAGCATATTCACAAACAAATTAATAAGT
A15	GGAGGGAATTTAGCGTCAGACTGTCCGCCTCC
A16	GTCAGAGGGTAATTGATGGCAACATATAAAAGCGATTGAG
A17	TAGCCCGGAATAGGTGAATGCCCCCTGCCTATGGTCAGTG
A18	CCTTGAGTCAGACGATTGGCCTTGCGCCACCC
A19	TCAGAACCCAGAATCAAGTTTGCCGGTAAATA
A20	GACGGAAATACATACATAAAGGGCGCTAATATCAGAGA
A21	CAGAGCCAGGAGGTTGAGGCAGGTAACAGTGCCCG
A22	ATTAAAGGCCGTAATCAGTAGCGAGCCACCCT
A23	GATAACCCACAAGAATGTTAGCAAACGTAGAAAATTATTC
A24	GCCGCCAGCATTGACACCACCCTC
A25	AGAGCCGCACCATCGATAGCAGCATGAATTAT
A26	CACCGTCACCTTATTACGCAGTATTGAGTTAAGCCCAATA
A27	AGCCATTTAAACGTCACCAATGAACACCAGAACCA
A28	ATAAGAGCAAGAAACATGGCATGATTAAGACTCCGACTTG
A29	CCATTAGCAAGGCCGGGGGAATTA
A30	GAGCCAGCGAATACCCAAAAGAACATGAAATAGCAATAGC
A31	TATCTTACCGAAGCCCAAACGCAATAATAACGAAAATCACCAG
A32	CAGAAGGAAACCGAGGTTTTTAAGAAAAGTAAGCAGATAGCCG
A33	CCTTTTTTCATTTAACAATTTCATAGGATTAG
A34	TTTAACCTATCATAGGTCTGAGAGTTCCAGTA
A35	AGTATAAAATATGCGTTATACAAAGCCATCTT
A36	CAAGTACCTCATTCCAAGAACGGGAAATTCAT
A37	AGAGAATAACATAAAAACAGGGAAGCGCATTA
A38	AAAACAAAATTAATTAAATGGAAACAGTACATTAGTGAAT
A39	TTATCAAACCGGCTTAGGTTGGGTAAGCCTGT
A40	TTAGTATCGCCAACGCTCAACAGTCGGCTGTC
A41	TTTCCTTAGCACTCATCGAGAACAATAGCAGCCTTTACAG
A42	AGAGTCAAAAATCAATATATGTGATGAAACAAACATCAAG
A43	ACTAGAAATATATAACTATATGTACGCTGAGA
A44	TCAATAATAGGGCTTAATTGAGAATCATAATT
A45	AACGTCAAAAATGAAAAGCAAGCCGTTTTTATGAAACCAA
A46	GAGCAAAAGAAGATGAGTGAATAACCTTGCTTATAGCTTA
A47	GATTAAGAAATGCTGATGCAAATCAGAATAAA
A48	CACCGGAATCGCCATATTTAACAAAATTTACG
A49	AGCATGTATTTCATCGTAGGAATCAAACGATTTTTTGTTT
A50	ACATAGCGCTGTAAATCGTCGCTATTCATTTCAATTACCT
A51	GTTAAATACAATCGCAAGACAAAGCCTTGAAA
A52	CCCATCCTCGCCAACATGTAATTTAATAAGGC
A53	TCCCAATCCAAATAAGATTACCGCGCCCAATAAATAATAT
A54	TCCCTTAGAATAACGCGAGAAAACTTTTACCGACC
A55	GTGTGATAAGGCAGAGGCATTTTCAGTCCTGA
A56	ACAAGAAAGCAAGCAAATCAGATAACAGCCATATTATTTA
A57	GTTTGAAATTCAAATATATTTTAG
A58	AATAGATAGAGCCAGTAATAAGAGATTTAATG
A59	GCCAGTTACAAAATAATAGAAGGCTTATCCGGTTATCAAC
A60	TTCTGACCTAAAATATAAAGTACCGACTGCAGAAC
A61	GCGCCTGTTATTCTAAGAACGCGATTCCAGAGCCTAATTT
A62	TCAGCTAAAAAAGGTAAAGTAATT
A63	ACGCTAACGAGCGTCTGGCGTTTTAGCGAACCCAACATGT
A64	ACGACAATAAATCCCGACTTGCGGGAGATCCTGAATCTTACCA
A65	TGCTATTTTGCACCCAGCTACAATTTTGTTTTGAAGCCTTAAA
B01	TCATATGTGTAATCGTAAAACTAGTCATTTTC
B02	GTGAGAAAATGTGTAGGTAAAGATACAACTTT
B03	GGCATCAAATTTGGGGCGCGAGCTAGTTAAAG
B04	CGAGCTAAGACTTCAAATATCGGGAACGAG
B06	ATAGTAGTATGCAATGCCTGAGTAGGCCGGAG
B07	AACCAGACGTTTAGCTATATTTTCTTCTACTA
B08	GAATACCACATTCAACTTAAGAGGAAGCCCGATCAAAGCG
B09	AGAAAAGCCCCAAAAAGAGTCTGGAGCAAACAATCACCAT
B10	CAATATGACCCTCATATATTTTAAAGCATTAA
B11	CATCCAATAAATGGTCAATAACCTCGGAAGCA
B12	AACTCCAAGATTGCATCAAAAAGATAATGCAGATACATAA
B13	CGTTCTAGTCAGGTCATTGCCTGACAGGAAGATTGTATAA
B14	CAGGCAAGATAAAAATTTTTAGAATATTCAAC
B15	GATTAGAGATTAGATACATTTCGCAAATCATA
B16	CGCCAAAAGGAATTACAGTCAGAAGCAAAGCGCAGGTCAG
B17	GCAAATATTTAAATTGAGATCTACAAAGGCTACTGATAAA
B18	TTAATGCCTTATTTCAACGCAAGGGCAAAGAA
B19	TTAGCAAATAGATTTAGTTTGACCAGTACCTT
B20	AATTGCTTTACCCTGACTATTATGAGGCATAGTAAGAGC
B21	ATAAAGCCTTTGCGGGAGAAGCCTGGAGAGGGTAG
B22	TAAGAGGTCAATTCTGCGAACGAGATTAAGCA
B23	AACACTATCATAACCCATCAAAAATCAGGTCTCCTTTTGA
B24	ATGACCCTGTAATACTTCAGAGCA
B25	TAAAGCTATATAACAGTTGATTCCCATTTTTG
B26	CGGATGGCACGAGAATGACCATAATCGTTTACCAGACGAC
B27	TAATTGCTTGGAAGTTTCATTCCAAATCGGTTGTA
B28	GATAAAAACCAAAATATTAAACAGTTCAGAAATTAGAGCT
B29	ACTAAAGTACGGTGTCGAATATAA
B30	GCTGTAGATCCCCCTCAAATGCTGCGAGAGGCTTTTGCA
B31	AAAGAAGTTTTGCCAGCATAAATATTCATTGACTCAACATGTT
B32	AATACTGCGGAATCGTAGGGGGTAATAGTAAAATGTTTAGACT
B33	AGGGATAGCTCAGAGCCACCACCCCATGTCAA
B34	CAACAGTTTATGGGATTTTGCTAATCAAAAGG
B35	GCCGCTTTGCTGAGGCTTGCAGGGGAAAAGGT
B36	GCGCAGACTCCATGTTACTTAGCCCGTTTTAA
B37	ACAGGTAGAAAGATTCATCAGTTGAGATTTAG
B38	CCTCAGAACCGCCACCCAAGCCCAATAGGAACGTAAATGA
B39	ATTTTCTGTCAGCGGAGTGAGAATACCGATAT
B40	ATTCGGTCTGCGGGATCGTCACCCGAAATCCG
B41	CGACCTGCGGTCAATCATAAGGGAACGGAACAACATTATT
B42	AGACGTTACCATGTACCGTAACACCCCTCAGAACCGCCAC
B43	CACGCATAAGAAAGGAACAACTAAGTCTTTCC
B44	ATTGTGTCTCAGCAGCGAAAGACACCATCGCC
B45	TTAATAAAACGAACTAACCGAACTGACCAACTCCTGATAA
B46	AGGTTTAGTACCGCCATGAGTTTCGTCACCAGGATCTAAA
B47	GTTTTGTCAGGAATTGCGAATAATCCGACAAT
B48	GACAACAAGCATCGGAACGAGGGTGAGATTTG
B49	ATCATCGTTGAAAGAGGACAGATGGAAGAAAAATCTACG
B50	AGCGTAACTACAAACTACAACGCCTATCACCGTACTCAGG
B51	TAGTTGCGAATTTTTTCACGTTGATCATAGTT
B52	GTACAACGAGCAACGGCTACAGAGGATACCGA
B53	ACCAGTCAGGACGTTGGAACGGTGTACAGACCGAAACAAA
B54	ACAGACAGCCCAAATCTCCAAAAAAAAATTTCTTA
B55	AACAGCTTGCTTTGAGGACTAAAGCGATTATA
B56	CCAAGCGCAGGCGCATAGGCTGGCAGAACTGGCTCATTAT
B57	CGAGGTGAGGCTCCAAAAGGAGCC
B58	ACCCCCAGACTTTTTCATGAGGAACTTGCTTT
B59	ACCTTATGCGATTTTATGACCTTCATCAAGAGCATCTTTG
B60	CGGTTTATCAGGTTTCCATTAAACGGGAATACACT
B61	AAAACACTTAATCTTGACAAGAACTTAATCATTGTGAATT
B62	GGCAAAAGTAAAATACGTAATGCC
B63	TGGTTTAATTTCAACTCGGATATTCATTACCCACGAAAGA
B64	ACCAACCTAAAAAATCAACGTAACAAATAAATTGGGCTTGAGA
B65	CCTGACGAGAAACACCAGAACGAGTAGGCTGCTCATTCAGTGA
C01	TCGGGAGATATACAGTAACAGTACAAATAATT
C02	CCTGATTAAAGGAGCGGAATTATCTCGGCCTC
C03	GCAAATCACCTCAATCAATATCTGCAGGTCGA
C04	CGACCAGTACATTGGCAGATTCACCTGATTGC
C06	AAGGAATTACAAAGAAACCACCAGTCAGATGA
C07	GGACATTCACCTCAAATATCAAACACAGTTGA
C08	TTGACGAGCACGTATACTGAAATGGATTATTTAATAAAAG
C09	CCTGATTGCTTTGAATTGCGTAGATTTTCAGGCATCAATA
C10	TAATCCTGATTATCATTTTGCGGAGAGGAAGG
C11	TTATCTAAAGCATCACCTTGCTGATGGCCAAC
C12	AGAGATAGTTTGACGCTCAATCGTACGTGCTTTCCTCGTT
C13	GATTATACACAGAAATAAAGAAATACCAAGTTACAAAATC
C14	TAGGAGCATAAAAGTTTGAGTAACATTGTTTG
C15	TGACCTGACAAATGAAAAATCTAAAATATCTT
C16	AGAATCAGAGCGGGAGATGGAAATACCTACATAACCCTTC
C17	GCGCAGAGGCGAATTAATTATTTGCACGTAAATTCTGAAT
C18	AATGGAAGCGAACGTTATTAATTTCTAACAAC
C19	TAATAGATCGCTGAGAGCCAGCAGAAGCGTAA
C20	GAATACGTAACAGGAAAAACGCTCCTAAACAGGAGGCCGA
C21	TCAATAGATATTAAATCCTTTGCCGGTTAGAACCT
C22	CAATATTTGCCTGCAACAGTGCCATAGAGCCG
C23	TTAAAGGGATTTTAGATACCGCCAGCCATTGCGGCACAGA
C24	ACAATTCGACAACTCGTAATACAT
C25	TTGAGGATGGTCAGTATTAACACCTTGAATGG
C26	CTATTAGTATATCCAGAACAATATCAGGAACGGTACGCCA
C27	CGCGAACTAAAACAGAGGTGAGGCTTAGAAGTATT
C28	GAATCCTGAGAAGTGTATCGGCCTTGCTGGTACTTTAATG
C29	ACCACCAGCAGAAGATGATAGCCC
C30	AAAACATTAGAAGAACTCAAACTTTTTATAATCAGTGAG
C31	GCCACCGAGTAAAAGAACATCACTTGCCTGAGCGCCATTAAAA
C32	TCTTTGATTAGTAATAGTCTGTCCATCACGCAAATTAACCGTT
C33	CGCGTCTGATAGGAACGCCATCAACTTTTACA
C34	AGGAAGATGGGGACGACGACAGTAATCATATT
C35	CTCTAGAGCAAGCTTGCATGCCTGGTCAGTTG
C36	CCTTCACCGTGAGACGGGCAACAGCAGTCACA
C37	CGAGAAAGGAAGGGAAGCGTACTATGGTTGCT
C38	GCTCATTTTTTAACCAGCCTTCCTGTAGCCAGGCATCTGC
C39	CAGTTTGACGCACTCCAGCCAGCTAAACGACG
C40	GCCAGTGCGATCCCCGGGTACCGAGTTTTTCT
C41	TTTCACCAGCCTGGCCCTGAGAGAAAGCCGGCGAACGTGG
C42	GTAACCGTCTTTCATCAACATTAAAATTTTTGTTAAATCA
C43	ACGTTGTATTCCGGCACCGCTTCTGGCGCATC
C44	CCAGGGTGGCTCGAATTCGTAATCCAGTCACG
C45	TAGAGCTTGACGGGGAGTTGCAGCAAGCGGTCATTGGGCG
C46	GTTAAAATTCGCATTAATGTGAGCGAGTAACACACGTTGG
C47	TGTAGATGGGTGCCGGAAACCAGGAACGCCAG
C48	GGTTTTCCATGGTCATAGCTGTTTGAGAGGCG
C49	GTTTGCGTCACGCTGGTTTGCCCCAAGGGAGCCCCCGATT
C50	GGATAGGTACCCGTCGGATTCTCCTAAACGTTAATATTTT
C51	AGTTGGGTCAAAGCGCCATTCGCCCCGTAATG
C52	CGCGCGGGCCTGTGTGAAATTGTTGGCGATTA
C53	CTAAATCGGAACCCTAAGCAGGCGAAAATCCTTCGGCCAA
C54	CGGCGGATTGAATTCAGGCTGCGCAACGGGGGATG
C55	TGCTGCAAATCCGCTCACAATTCCCAGCTGCA
C56	TTAATGAAGTTTGATGGTGGTTCCGAGGTGCCGTAAAGCA
C57	TGGCGAAATGTTGGGAAGGGCGAT
C58	TGTCGTGCACACAACATACGAGCCACGCCAGC
C59	CAAGTTTTTTGGGGTCGAAATCGGCAAAATCCGGGAAACC
C60	TCTTCGCTATTGGAAGCATAAAGTGTATGCCCGCT
C61	CCAGTCCTTATAAATCAAAAGAGAACCATCACCCAAAT
C62	GCGCTCACAAGCCTGGGGTGCCTA
C63	CGATGGCCCACTACGTATAGCCCGAGATAGGGATTGCGTT
C64	AACTCACATTATTGAGTGTTGTTCCAGAAACCGTCTATCAGGG
C65	ACGTGGACTCCAACGTCAAAGGGCGAATTTGGAACAAGAGTCC
Link-A1C	TTAATTAATTTTTTACCATATCAAA
Link-A2C	TTAATTTCATCTTAGACTTTACAA
Link-A3C	CTGTCCAGACGTATACCGAACGA
Link-A4C	TCAAGATTAGTGTAGCAATACT
Link-B1A	TGTAGCATTCCTTTTATAAACAGTT
Link-B2A	TTTAATTGTATTTCCACCAGAGCC
Link-B3A	ACTACGAAGGCTTAGCACCATTA
Link-B4A	ATAAGGCTTGCAACAAAGTTAC
Link-C1B	GTGGGAACAAATTTCTATTTTTGAG
Link-C2B	CGGTGCGGGCCTTCCAAAAACATT
Link-C3B	ATGAGTGAGCTTTTAAATATGCA
Link-C4B	ACTATTAAAGAGGATAGCGTCC
Loop	GCGCTTAATGCGCCGCTACAGGGC
