# Supplementary material for: Nanoscale organization of two-dimensional multimeric pMHC reagents with DNA origami for CD8+ T cell detection
Source: Nat Commun. 2022 Jul 7;13:3916. doi: 10.1038/s41467-022-31684-8 (PMC9263106; doi:10.1038/s41467-022-31684-8)
Supplement: Supplementary file 5 — Source data [file 41467_2022_31684_MOESM5_ESM.xlsx]

## Sheet: Figure 1c
Figure 1c. The fluorescence intensity of Dor labeled with different numbers of PE proteins
PE number
3	6	9	12
Fluoresence Intensity	Fluoresence Intensity	Fluoresence Intensity	Fluoresence Intensity
371.519	548.125	669.472	800.862
385.079	550.571	669.808	814.232
396.962	575.375	672.288	824.538
406.577	579	674.192	833.341
411.631	584.045	674.893	845.762
417.169	587.5	720.8	853.5
425.054	589.191	722.929	864.529
429.781	590.639	723.393	877.188
432.75	617.857	725.786	882.914
436.143	628.276	748.75	891.077
449.75	629.5	752.184	896.75
451.356	634.583	752.481	913.529
462.269	637.441	754.118	945.595
467.894	642.298	758.111	956.421
472.895	647.013	786.375	963.329
480.736	648.175	789.962	967.737
483.644	649.25	841.587	971.433
486.812	653.438	844.45	981.411
488.342	655.5	846.518	992.68
492.529	656.974	848.077	994.486
495.681	667.482	862.92	996.514
499.837	669.225	864.75	1001.62
502.643	674.804	869.875	1005.21
503.719	676.163	902.923	1012.77
505.972	677.539	907.489	1023.54
509.368	683.875	958.972	1028.57
514.087	691.227	966.806	1031
517.183	692.167	969.75	1035.55
522.452	696.164	975.091	1050.6
524.694	699.353	978.013	1060.56
531.029	700.822	981.75	1065.71
533.214	706.062	991.989	1074
534.132	707.5	996.211	1082
536.654	710.105	1006.04	1092.3
537	711.612	1010.48	1096
537.49	713.706	1020.33	1102.19
538.25	717.644	1022.6	1104.5
541.786	719.625	1028.36	1114.83
543.357	722.283	1028.41	1116.99
547.917	727.65	1031.88	1121.62
548.76	741.446	1035.19	1126.77
551.75	744.375	1036	1129.38
553.25	756.417	1038.47	1130.51
557.816	760.022	1044.71	1146.05
560.673	761.518	1047.11	1151.88
561.044	768.075	1050.15	1156.56
566.021	812.87	1053.38	1159.52
566.731	816.4	1054.08	1168.74
570.536	817.605	1059.15	1172.11
571.572	820.643	1061.46	1178.31
574.347	824.033	1066.44	1185.45
575.47	826.9	1072.16	1193.79
580.342	827.737	1076.79	1195.78
582.75	832.625	1077.86	1200.25
585.464	833.262	1080.22	1202.08
586.75	835.728	1110.2	1209.5
587.692	837.467	1112.12	1219.02
588.462	841.023	1116.73	1222.81
592.481	844.639	1118.36	1229.6
593.875	846.125	1122.43	1233.72
595.2	846.705	1124.04	1241.81
596	849.487	1125.14	1244.71
596.558	849.5	1129.01	1246.14
597.143	853.188	1142.29	1249.82
599.786	854.776	1142.86	1255.83
604.154	856.941	1145.04	1268.5
609.507	858.345	1151.3	1269.74
616.809	859.688	1152.19	1272.4
618.737	861.4	1155	1284.81
620.475	869.45	1162.69	1292.56
626.481	870.438	1168.55	1300.03
629	876.625	1169.17	1302.48
629.143	877.181	1173.15	1309.95
631.077	883.196	1175.11	1314.98
634.982	884.786	1185.58	1323.37
639.987	888.212	1192.88	1324.27
644.066	897.738	1199.5	1329.8
648.062	919.45	1201.2	1334.85
650.731	923.464	1202.19	1343.72
654.25	925.812	1207.92	1349.35
657.714	928	1215.51	1350.06
659.643	931.281	1217.92	1350.58
665.188	933.647	1219.61	1356.79
666.846	938.667	1221.17	1375.5
670.155	943.562	1222.61	1389.88
673.893	947.587	1223.75	1404.13
677.062	951.125	1227.38	1419.44
680.721	954.886	1228.17	1426.8
682.012	958.375	1230.75	1429.58
688.917	961.663	1246.03	1435.82
690.643	970.406	1261.86	1440
692	974.125	1291.2	1441.89
694.25	974.846	1314.49	1455.01
696.3	982.333	1331.96	1460.02
701.308	990.125	1341.16	1479.93
705.077	991.188	1354.54	1489.25
	994.929	1398	1501.09
	1002.84	1401.01	1502.58
	1005	1416.5	1512.96
	1007.44	1433.02	1519.35
	1010.32	1452.39	1524.5
	1015	1464.92	1532.06
	1015.19	1477.85	1535.58
	1025.21	1498.75	1540.99
	1028.84	1511.51	1545.75
	1034.54		1554.06
	1037.95		1564.86
	1039.21		1570.2
	1041.12		1579.1
	1044.56		1582.56
	1045.11		1605.69
	1052.64		1613.5
	1057.86		1622.01
	1061.71		1627.33
	1065.03		1643.82
	1067.89		1652.38
	1075.15		1665.75
	1078.1		1672
	1081.79		1683.66
	1084.53		1696.24
	1087.76		1699.82
	1091.68		1721.02
	1096.55		1760
	1098.25		1771.64
	1105.02		1778.95
	1118.32		1785.04
	1131.86
	1137.05
	1151
	1174.43
	1180.98
	1234
	1242.59

## Sheet: Figure 2b
Figure 2b.The apparent dissociation constant (apparent KD,N) of different types of Dor-pMHCs binding to OT-1 naive T cells at 4 ℃
Dorimers	Apparent KD,N (nM)
1D Dor-2x-20	39.4	47.1	31.7
1D Dor-2x-40	51.4	64.1	38.7
1D Dor-2x-60	68.1	81.2	55
1D Dor-2x-80	80.5	87.2	73.8
1D Dor-1x-20	86.9	100.5	73.3
1D Dor-2x-20	39.4	47.1	31.7
1D Dor-3x-20	23.7	28.2	19.2
1D Dor-4x-20	13.9	15.5	12.3
1D Dor-5x-20	10.5	11.5	9.5
2D Dor-3x-20	20.7	17.2	24.2
2D Dor-6x-20	8.5	6.6	10.4
2D Dor-9x-20	4.7	4.5	4.9
2D Dor-12x-20	4.5	4	5
2D Dor-15x-20	2.9	2.6	3.2
2D Dor-18x-20	1.8	1.7	1.9

## Sheet: Figure 2c
Figure 2c. The half-lives (t1/2) and dissociation kinetics of pMHC multimers
Dorimers	half-lives (t1/2)/min
Tetramer	40.7	34.25	29.03
Dextramer	61.3	56.05	52.71
2D Dor-3x-20	49.56	45.17	41.19
2D Dor-6x-20	66.33	62.16	58.84
2D Dor-9x-20	99.62	94.05	90.41
2D Dor-12x-20	118.31	111.16	101.65
2D Dor-15x-20	201.5	186.01	172.98
2D Dor-18x-20	217.22	208.27	198.97

## Sheet: Figure 3e
Figure 3e. The percentages of the identified OVA-specific CD8+ T cells by tetramers, dextramer, and dorimers at 3 nM.
pMHC multimers	OVA257-264 peptide			Irrelevant peptide
Dor-3x-20	0.011	0.011	0.02	60.4	62.1	77.3
Dor-6x-20	0.023	0.1	0.03	90	86.9	92.5
Dor-9x-20	0.02	0.03	0.024	94.4	92.4	95.3
Dor-12x-20	0.06	0.08	0.04	93.7	94	95.7
Dor-15x-20	0.08	0.05	0.02	95.7	94.3	96.9
Dor-18x-20	0.06	0.07	0.08	99.3	96.2	97.6
Dextramer	0.07	0.045	0.066	88.7	73.1	74
Tetramer	0	0.024	0.074	67.9	65.5	72.5

## Sheet: Figure 4e
Figure 4e. the percentages of the identified OVA-specific CD4+CD8+ double-positive T cells from OT-1 transgenic mice by dorimers, tetramers, and dextramer at different concentration (1 nM, 5 nM, and 15 nM).
pMHC multimers	OVA257-264 peptide									Irrelevant peptide
	1 nM			5 nM			15 nM			1 nM			5 nM			15 nM
Dor-3x-20	0.44	0.24	0.31	9.29	9.74	9.19	22.3	22.9	28.3	0	0.01	0.03	0	0	0.02	0	0.02	0
Dor-6x-20	1.64	1.29	1.89	12	12.3	9.13	42.7	30.5	26.8	0	0	0.01	0.09	0.1	0.05	0.01	0.03	0.04
Dor-9x-20	67.9	68.3	66.2	74.3	79.6	82.7	81.5	84	83.3	0	0.01	0	0.04	0	0.05	0.05	0.06	0.07
Dor-12x-20	70.7	72.4	71.1	81.1	81.1	83.2	84.5	83.8	83.4	0.14	0.17	0.23	0.1	0.11	0.09	0.1	0.05	0.09
Dor-15x-20	77.6	76.9	75.3	83.7	83.2	83	91.7	85.6	86.9	0.043	0.04	0.01	0.06	0.02	0.03	0.07	0.02	0.06
Dor-18x-20	78.8	78.1	77.2	84.1	85.4	84.8	91.1	90.8	89	0.07	0	0.03	0.09	0.01	0	0.04	0.01	0
Dextramer	17.8	12.4	15.1	67.5	51.6	57.8	78.9	88.6	77.4	0	0.01	0.02	0	0.09	0.1	0.09	0	0.07
Tetramer	0.27	0.25	0.11	3.61	4.74	4.2	12.4	9.39	11.2	0	0	0.02	0	0	0.01	0	0	0.03

## Sheet: Figure 5e
Figure 5e. The percentages of the identified InsB-positive CD8+ T cells by dorimers, tetramer and dextramer at 10 nM.
pMHC multimers	InsB peptide			Irrelevant peptide
Dor-3x-20	2.63	2.51	2.41	0	0.02	0.01
Dor-6x-20	12.4	11.3	13.1	0	0.04	0.01
Dor-9x-20	13	12.8	13.5	0	0.01	0.02
Dor-12x-20	14.5	13.2	14.8	0	0.03	0.04
Dor-15x-20	16.4	15.2	16.8	0.06	0.02	0.07
Dor-18x-20	17.4	16.9	16.3	0.07	0.09	0.06
Dextramer	7.48	8.26	7.8	0.07	0.05	0.08
Tetramer	0.97	0.88	1.3	0	0.02	0.01

## Sheet: Supplementary Fig. 2
Supplementary Fig. 2. Characterization of the formation of six types of biotinylated Dor products

## Sheet: Supplementary Fig. 3b
Supplementary Fig. 3b. Characterization of the formation of Dor-SA

## Sheet: Supplementary Fig. 5
Supplementary Fig. 5. Cross-section height analysis of biotinylated Dor, Dor-SA and Dor-pMHCs.
Dor	Dor-SA	Dor-pMHCs
Height (nm)	Height (nm)	Height (nm)
1.6644	2.71	3.163
1.61179	2.539	3.639
1.6406	2.512	3.873
1.50662	2.556	3.688
1.65138	3.095	3.28
1.68004	2.751	4.115
1.70885	2.897	3.691
1.7411	3.096	4.293
1.55902	2.552	4.557
1.75053	2.522	3.482
1.6165	2.756	4.464
1.60452	2.846	3.825
1.55567	2.427	3.867
1.62224	2.582	4.626
1.57372	2.647	4.125
1.60232	2.696	4.154
1.4378	2.644	4.047
1.62915	2.673	4.511
1.4948	3.202	4.542
1.72547	2.524	3.741
1.40902	2.12	4.248
1.76292	3.648	3.879
1.68639	3.423	3.367
1.66589	3.424	4.521
1.88537	3.553	3.536
1.52697	3.336	4.316
1.77804	2.914	4.066
1.62344	3.628	4.489
1.56532	3.602	3.907
1.58943	2.636	4.281
1.61307	2.762	4.205
1.51973	3.549	3.03
1.54337	3.353	3.935
1.46715	3.498	5.089
1.53155	3.181	4.013
1.34439	3.191	4.158
1.53034	2.229	4.054
1.56459	3.087	4.061
1.58702	3.914	4.299
1.50886	3.17	4.291
1.42544	3.485	4.611
1.73846	3.473	4.994
1.54349	3.552	4.977
1.6212	3.266	4.019
1.72487	3.231	4.147
1.45615	3.595	4.079
1.48507	3.424	4.213
1.59532	2.397	5.186
1.70556	2.441	3.815
1.46814	2.98	4.116
1.8364	2.636	5.109
1.86532	2.782	5.323
1.81282	2.981	3.978
1.59751	2.437	4.091
2.10144	2.407	4.419
1.6417	2.641	3.973
1.71126	2.731	4.59
1.68419	2.312	5.238
1.68731	2.467	3.904
1.87343	2.532	4.142
1.6986	2.581	4.93
1.72726	2.529	4.54
1.55243	2.558	4.387
1.72301	3.087	4.751
1.78887	2.409	3.928
1.61399	2.005	3.602
1.55692	3.533	3.106
1.36614	3.308	4.115
1.65038	3.309	3.714
1.72058	3.438	3.717
1.76644	3.221	3.827
1.52196	2.799	4.481
1.29377	3.513	3.747
1.34802	3.487	4.297
1.4947	2.521	4.028
1.41518	2.647	4.287
1.56683	3.434	3.763
1.66075	3.238	3.997
1.6744	3.383	3.812
1.60358	3.066	3.404
1.79799	3.076	4.239
1.8145	3.114	3.815
1.57858	2.972	4.417
1.62424	3.799	4.681
1.67554	3.055	3.606
1.73174	3.37	4.088
1.55085	3.358	4.701
1.85185	3.437	4.743
1.58851	3.151	4.502
1.59102	3.116	4.387
1.67804	3.076	4.418
1.58895	3.114	4.617
1.68615	2.972	4.124
1.6383	3.184	4.755
1.47554	3.94	3.243
1.61645	3.155	4.397
1.61955	2.999	4.312
1.58899	3.857	4.192
1.63	3	4.06
1.61	2.99	4.26
1.62342	3.01047	4.16349	Mean (nm)
0.128649	0.431275	0.468429	Error

## Sheet: Supplementary Fig. 6b
Supplementary Fig. 6. Characterization of formation of PE-Dor-pMHCs

[truncated: 12 more sheets: Supplementary Fig. 7a, Supplementary Fig. 7b, Supplementary Fig. 9, Supplementary Fig. 11a, Supplementary Fig. 11b, Supplementary Fig. 11c, Supplementary Fig. 11d-f, Supplementary Fig. 12a, Supplementary Fig. 12b, Supplementary Fig. 13a-c, Supplementary Fig. 13d, Supplementary Fig. 19b]
